# Supplementary material for: Electrosynthesis of buckyballs with fused-ring systems from PCBM and its analogue
Source: Nat Commun. 2023 Dec 5;14:8052. doi: 10.1038/s41467-023-43774-2 (PMC10697967; doi:10.1038/s41467-023-43774-2)
Supplement: Supplementary file 3 — Source Data [file 41467_2023_43774_MOESM3_ESM.xlsx]

## Sheet: Sheet1
The xyz Coordinates and Energies for the Lowest Energy Structures of IV-1, IV-2, 3, 4, 3'', 6, 6', 6'', VII−XI, 8, 8' and 8''
The computational studies were performed at the B3LYP/6-31G(d) level.
The xyz coordinates for the lowest energy structure of IV-1
-1	1
	C	1.92706	-0.715654	1.44015
	C	1.40302	-1.99247	1.46356
	C	1.18819	-2.70884	0.196991
	C	1.54865	-2.13545	-1.02464
	C	2.29604	-0.832106	-1.13747
	C	1.51855	1.59711	1.59482
	C	1.40986	0.331218	2.27756
	C	0.373751	0.038757	3.18368
	C	0.301807	-2.28767	2.35703
	C	-0.056978	-3.43225	0.330333
	C	-0.928693	-3.55087	-0.760538
	C	-0.579846	-2.93059	-2.0179
	C	0.620869	-2.21409	-2.12365
	C	0.653252	-0.956216	-2.86095
	C	1.59031	-0.08248	-2.23398
	C	1.25654	1.26522	-2.06948
	C	1.52581	2.01162	-0.874311
	C	0.460394	2.49143	1.73246
	C	-0.066628	3.24516	0.593928
	C	0.454041	2.90724	-0.681847
	C	-0.466708	2.80784	-1.82248
	C	0.043911	1.78467	-2.69462
	C	-0.828849	0.930952	-3.3749
	C	-0.525781	-0.47631	-3.47403
	C	-1.762	-1.21075	-3.32622
	C	-1.79621	-2.42551	-2.63358
	C	-0.605731	-3.1745	1.65587
	C	-4.46174	-1.52282	-0.237219
	C	-3.95657	-2.21096	0.874319
	C	-3.72037	-1.49098	2.11566
	C	-4.00938	-0.125093	2.20358
	C	-4.53729	0.584674	1.04608
	C	-4.41536	0.509843	-1.41597
	C	-3.90006	-0.528762	-2.29267
	C	-3.93001	-1.78693	-1.56156
	C	-2.89417	-2.71081	-1.72894
	C	-2.36089	-3.42133	-0.575046
	C	-2.88132	-3.16518	0.698382
	C	-2.50843	-2.01442	2.71839
	C	-1.63268	-1.15458	3.38731
	C	-1.93548	0.265755	3.48347
	C	-3.09643	0.766789	2.89025
	C	-3.06078	2.02514	2.15651
	C	-3.96752	1.91816	1.02919
	C	-3.60669	2.50664	-0.193003
	C	-3.85035	1.78567	-1.43957
	C	-2.84391	-0.249334	-3.16088
	C	-2.26167	1.08147	-3.19089
	C	-2.75565	2.07729	-2.34401
	C	-1.83906	2.96791	-1.64711
	C	-2.37962	3.24967	-0.329897
	C	-1.48542	3.34449	0.760799
	C	-1.85329	2.71789	2.02885
	C	-0.647334	2.19323	2.62851
	C	-0.687217	0.997035	3.35422
	C	-1.98415	-3.04698	1.83696
	C	-0.200247	-1.29202	3.20159
	C	-4.76847	-0.107832	-0.146361
	C	2.48904	-0.117003	0.229058
	C	2.32892	1.43426	0.283833
	C	3.69439	-0.519431	-0.563311
	C	4.60261	-1.64964	-0.172888
	C	5.19659	-1.69074	1.09665
	C	4.92554	-2.65538	-1.09386
	C	6.09544	-2.70374	1.43324
	H	4.94149	-0.929623	1.82923
	C	5.82332	-3.66988	-0.760345
	H	4.46096	-2.64011	-2.07591
	C	6.41317	-3.69669	0.504896
	H	6.54139	-2.72085	2.42489
	H	6.05872	-4.44233	-1.48861
	H	7.10975	-4.48914	0.767834
	C	3.85019	1.83033	0.157665
	H	4.34555	1.62939	1.11884
	C	4.08175	3.28378	-0.190358
	C	3.64839	5.49559	0.49623
	H	4.68864	5.81736	0.386738
	H	3.1042	5.73346	-0.421762
	H	3.18226	5.98608	1.3518
	O	4.64569	3.70275	-1.17984
	O	3.57517	4.09176	0.770799
	C	4.37002	0.836801	-0.920776
	H	4.08646	1.19019	-1.91642
	H	5.45922	0.745495	-0.904978
E = -2862.47868 a.u.
The xyz coordinates for the lowest energy structure of IV-2
-1	1
	C	1.95638	-0.642853	1.418
	C	1.427	-1.92364	1.49689
	C	1.20178	-2.70968	0.276947
	C	1.51877	-2.17067	-0.964005
	C	2.25555	-0.886254	-1.13753
	C	1.44071	1.64098	1.48548
	C	1.38829	0.411264	2.21655
	C	0.365487	0.14242	3.14616
	C	0.333805	-2.20222	2.41191
	C	-0.02943	-3.44823	0.449747
	C	-0.909028	-3.62634	-0.627852
	C	-0.584923	-3.05273	-1.91492
	C	0.597098	-2.3162	-2.05727
	C	0.611309	-1.08927	-2.84278
	C	1.54454	-0.180573	-2.25654
	C	1.19611	1.16932	-2.13287
	C	1.47951	1.9836	-0.98253
	C	0.385755	2.533	1.60849
	C	-0.153774	3.23384	0.444971
	C	0.376036	2.85785	-0.816656
	C	-0.555358	2.68963	-1.93917
	C	-0.034294	1.63956	-2.76859
	C	-0.900051	0.750233	-3.4126
	C	-0.578511	-0.654502	-3.46347
	C	-1.80178	-1.40324	-3.27804
	C	-1.81337	-2.59221	-2.53959
	C	-0.567134	-3.13786	1.76472
	C	-4.46951	-1.63524	-0.154615
	C	-3.94309	-2.26904	0.978892
	C	-3.70946	-1.49602	2.18811
	C	-4.022	-0.132714	2.22414
	C	-4.5721	0.520524	1.04354
	C	-4.46706	0.349425	-1.41458
	C	-3.94099	-0.715031	-2.25332
	C	-3.94484	-1.94334	-1.47248
	C	-2.89717	-2.85793	-1.61261
	C	-2.34072	-3.51148	-0.434851
	C	-2.85279	-3.21243	0.832377
	C	-2.48293	-1.97359	2.79897
	C	-1.61647	-1.07463	3.42541
	C	-1.94375	0.342587	3.46714
	C	-3.11962	0.801186	2.86689
	C	-3.11388	2.03035	2.08309
	C	-4.02634	1.86203	0.96756
	C	-3.68512	2.40713	-0.280124
	C	-3.92366	1.63238	-1.49398
	C	-2.89598	-0.452636	-3.14041
	C	-2.33422	0.885235	-3.22646
	C	-2.83833	1.90524	-2.41653
	C	-1.93101	2.83634	-1.76277
	C	-2.47132	3.16488	-0.457494
	C	-1.57264	3.31971	0.62056
	C	-1.92147	2.73924	1.91694
	C	-0.702959	2.25681	2.52569
	C	-0.710299	1.08792	3.29494
	C	-1.94675	-3.03078	1.95548
	C	-0.182374	-1.19284	3.22764
	C	-4.79976	-0.222834	-0.118361
	C	2.54669	-0.058791	0.186482
	C	2.30654	1.49741	0.213041
	C	3.6713	-0.621744	-0.644736
	C	4.51288	-1.77136	-0.153361
	C	5.04526	-1.79039	1.14204
	C	4.84569	-2.81683	-1.02738
	C	5.89497	-2.82077	1.55112
	H	4.78	-1.00079	1.83885
	C	5.6916	-3.84786	-0.621581
	H	4.42725	-2.82012	-2.03058
	C	6.22192	-3.8523	0.67098
	H	6.29501	-2.81844	2.56226
	H	5.93244	-4.65183	-1.31304
	H	6.87849	-4.65792	0.990704
	C	3.71835	2.23427	0.381482
	H	3.92425	2.23958	1.458
	C	3.5913	3.69296	-0.040527
	C	2.56978	5.74715	0.494651
	H	3.48424	6.32654	0.336151
	H	1.97257	5.75663	-0.420547
	H	1.99329	6.15433	1.32612
	O	4.05734	4.19137	-1.04417
	O	2.88147	4.39892	0.867624
	C	4.46708	0.479279	-1.36229
	H	3.86019	0.932985	-2.15099
	H	5.34597	0.039177	-1.84648
	C	4.90248	1.55398	-0.360278
	H	5.56741	1.09275	0.380539
	H	5.48202	2.3208	-0.881839
E = -2901.798083 a.u.
The xyz coordinates for the lowest energy structure of 3
0	1
	C	1.95638	-0.642853	1.418
	C	1.427	-1.92364	1.49689
	C	1.20178	-2.70968	0.276947
	C	1.51877	-2.17067	-0.964005
	C	2.25555	-0.886254	-1.13753
	C	1.44071	1.64098	1.48548
	C	1.38829	0.411264	2.21655
	C	0.365487	0.14242	3.14616
	C	0.333805	-2.20222	2.41191
	C	-0.02943	-3.44823	0.449747
	C	-0.909028	-3.62634	-0.627852
	C	-0.584923	-3.05273	-1.91492
	C	0.597098	-2.3162	-2.05727
	C	0.611309	-1.08927	-2.84278
	C	1.54454	-0.180573	-2.25654
	C	1.19611	1.16932	-2.13287
	C	0.385755	2.533	1.60849
	C	-0.153774	3.23384	0.444971
	C	0.376036	2.85785	-0.816656
	C	-0.555358	2.68963	-1.93917
	C	-0.034294	1.63956	-2.76859
	C	-0.900051	0.750233	-3.4126
	C	-0.578511	-0.654502	-3.46347
	C	-1.80178	-1.40324	-3.27804
	C	-1.81337	-2.59221	-2.53959
	C	-0.567134	-3.13786	1.76472
	C	-4.46951	-1.63524	-0.154615
	C	-3.94309	-2.26904	0.978892
	C	-3.70946	-1.49602	2.18811
	C	-4.022	-0.132714	2.22414
	C	-4.5721	0.520524	1.04354
	C	-4.46706	0.349425	-1.41458
	C	-3.94099	-0.715031	-2.25332
	C	-3.94484	-1.94334	-1.47248
	C	-2.89717	-2.85793	-1.61261
	C	-2.34072	-3.51148	-0.434851
	C	-2.85279	-3.21243	0.832377
	C	-2.48293	-1.97359	2.79897
	C	-1.61647	-1.07463	3.42541
	C	-1.94375	0.342587	3.46714
	C	-3.11962	0.801186	2.86689
	C	-3.11388	2.03035	2.08309
	C	-4.02634	1.86203	0.96756
	C	-3.68512	2.40713	-0.280124
	C	-3.92366	1.63238	-1.49398
	C	-2.89598	-0.452636	-3.14041
	C	-2.33422	0.885235	-3.22646
	C	-2.83833	1.90524	-2.41653
	C	-1.93101	2.83634	-1.76277
	C	-2.47132	3.16488	-0.457494
	C	-1.57264	3.31971	0.62056
	C	-1.92147	2.73924	1.91694
	C	-0.702959	2.25681	2.52569
	C	-0.710299	1.08792	3.29494
	C	-1.94675	-3.03078	1.95548
	C	-0.182374	-1.19284	3.22764
	C	-4.79976	-0.222834	-0.118361
	C	2.54669	-0.058791	0.186482
	C	2.30654	1.49741	0.213041
	C	3.6713	-0.621744	-0.644736
	C	4.51288	-1.77136	-0.153361
	C	5.04526	-1.79039	1.14204
	C	4.84569	-2.81683	-1.02738
	C	5.89497	-2.82077	1.55112
	H	4.78	-1.00079	1.83885
	C	5.6916	-3.84786	-0.621581
	H	4.42725	-2.82012	-2.03058
	C	6.22192	-3.8523	0.67098
	H	6.29501	-2.81844	2.56226
	H	5.93244	-4.65183	-1.31304
	H	6.87849	-4.65792	0.990704
	C	3.71835	2.23427	0.381482
	H	3.92425	2.23958	1.458
	C	3.5913	3.69296	-0.040527
	C	2.56978	5.74715	0.494651
	H	3.48424	6.32654	0.336151
	H	1.97257	5.75663	-0.420547
	H	1.99329	6.15433	1.32612
	O	4.05734	4.19137	-1.04417
	O	2.88147	4.39892	0.867624
	C	4.46708	0.479279	-1.36229
	H	3.86019	0.932985	-2.15099
	H	5.34597	0.039177	-1.84648
	C	4.90248	1.55398	-0.360278
	H	5.56741	1.09275	0.380539
	H	5.48202	2.3208	-0.881839
	C	1.47951	1.9836	-0.98253
	H	2.29497	2.60439	-1.29001
E = -2902.335748 a.u.
The xyz coordinates for the lowest energy structure of 4
0	1
	C	1.90683	-0.526562	1.10105
	C	1.20253	-1.77324	1.51631
	C	0.852738	-3.04695	0.63195
	C	1.2242	-3.41293	-0.59105
	C	2.63262	-0.708651	-1.58417
	C	1.49996	1.6803	0.781604
	C	1.33784	0.610229	1.66313
	C	0.293506	0.623748	2.6506
	C	0.0679975	-1.67478	2.58827
	C	-0.554534	-3.41738	1.10531
	C	-1.48689	-3.71313	0.206984
	C	-1.14389	-3.48248	-1.15062
	C	0.213773	-3.12196	-1.51582
	C	0.264568	-1.85799	-2.47892
	C	1.33101	-0.82392	-2.31022
	C	0.992938	0.488628	-2.4913
	C	0.449021	2.53501	0.824184
	C	-0.142301	3.02617	-0.44896
	C	0.370573	2.52206	-1.57289
	C	-0.684178	2.10338	-2.36975
	C	-0.287352	0.787581	-2.91189
	C	-1.21425	-0.0981205	-3.22313
	C	-0.97566	-1.41462	-2.98924
	C	-2.35506	-2.05396	-2.68186
	C	-2.42854	-2.99667	-1.80401
	C	-0.992637	-2.71113	2.33556
	C	-5.08129	-1.38459	0.464412
	C	-4.49805	-1.78512	1.6745
	C	-4.0742	-0.72623	2.70889
	C	-4.26883	0.63726	2.44998
	C	-4.9176	1.09172	1.12315
	C	-4.96067	0.355951	-1.31236
	C	-4.51799	-0.979244	-1.90791
	C	-4.59592	-2.04633	-0.843269
	C	-3.59112	-3.01061	-0.80784
	C	-2.98386	-3.44809	0.477727
	C	-3.39963	-2.87201	1.66174
	C	-2.73046	-1.18366	3.29282
	C	-1.747	-0.264806	3.51917
	C	-1.95748	1.15906	3.24837
	C	-3.12378	1.62384	2.76338
	C	-3.07068	2.66861	1.66899
	C	-4.16271	2.36469	0.65572
	C	-3.86212	2.54799	-0.687063
	C	-4.27148	1.50272	-1.68686
	C	-3.43109	-1.00118	-2.76898
	C	-2.71342	0.241588	-3.11644
	C	-3.10035	1.4101	-2.63791
	C	-2.0399	2.40237	-2.20611
	C	-2.45169	3.05046	-1.11423
	C	-1.51619	3.33313	-0.221111
	C	-1.82919	3.10542	1.22169
	C	-0.553501	2.5606	1.79548
	C	-0.614272	1.64382	2.71032
	C	-2.32859	-2.47992	2.65289
	C	-0.298284	-0.538761	3.11591
	C	-5.30563	0.122931	0.171687
	C	2.8127	-0.108453	-0.198791
	C	2.59142	1.46874	-0.314996
	C	4.04814	-0.649046	-0.97764
	C	4.885	-1.84344	-0.483504
	C	5.03399	-2.07296	0.890929
	C	5.49715	-2.70076	-1.40759
	C	5.7936	-3.161	1.34135
	H	4.56773	-1.41736	1.59633
	C	6.25631	-3.78921	-0.957129
	H	5.38466	-2.52445	-2.45699
	C	6.40421	-4.01953	0.417311
	H	5.90735	-3.33625	2.39073
	H	6.72296	-4.4444	-1.66255
	H	6.9834	-4.8509	0.761201
	C	4.98268	0.492318	-1.53757
	H	4.56017	0.965177	-2.39947
	H	5.92751	0.0648303	-1.80141
	C	5.15819	1.51258	-0.401859
	H	5.43491	0.915845	0.441988
	H	5.92493	2.22685	-0.618127
	C	1.79951	1.80238	-1.85617
	H	2.51301	2.23556	-2.52548
	C	3.84898	2.31876	-0.0456428
	H	3.72008	3.21484	-0.616092
	C	4.02083	2.66438	1.44554
	C	4.34266	4.93884	1.86761
	H	5.23279	4.71123	2.41601
	H	4.58813	5.09503	0.837935
	H	3.89524	5.82552	2.266
	O	4.77824	1.80045	2.29711
	O	3.42292	3.8493	1.97846
E = -2902.334099 a.u.
The xyz coordinates for the lowest energy structure of 3''
0	1
	C	1.97362	-0.529822	1.33265
	C	1.39302	-1.75149	1.63708
	C	1.06367	-2.70031	0.564455
	C	1.33645	-2.37603	-0.754714
	C	2.1198	-1.16869	-1.15876
	C	1.54142	1.74853	1.0549
	C	1.49652	0.65859	1.98329
	C	0.509748	0.592632	2.98076
	C	0.340262	-1.82667	2.63067
	C	-0.189058	-3.33914	0.911356
	C	-1.13073	-3.64503	-0.077756
	C	-0.854802	-3.29454	-1.45129
	C	0.344245	-2.64597	-1.76415
	C	0.35429	-1.55817	-2.7216
	C	1.34713	-0.595608	-2.30956
	C	1.09436	0.748352	-2.45075
	C	0.555333	2.70935	1.09744
	C	0.388085	2.71497	-1.36419
	C	-0.586827	2.38117	-2.3655
	C	-0.151812	1.17236	-3.03529
	C	-1.09636	0.249634	-3.49637
	C	-0.838033	-1.15594	-3.32981
	C	-2.088	-1.81269	-2.9934
	C	-2.09698	-2.85956	-2.07075
	C	-0.634839	-2.80737	2.1872
	C	-4.57845	-1.42532	0.251812
	C	-4.00436	-1.89146	1.43653
	C	-3.6747	-0.95908	2.5014
	C	-3.92868	0.406072	2.33693
	C	-4.52276	0.890859	1.10087
	C	-4.56748	0.337207	-1.30341
	C	-4.13337	-0.868987	-1.98764
	C	-4.13996	-1.95843	-1.0266
	C	-3.14252	-2.93565	-1.06971
	C	-2.54365	-3.42056	0.166038
	C	-2.96815	-2.90804	1.39231
	C	-2.43693	-1.39805	3.1175
	C	-1.50059	-0.458843	3.55118
	C	-1.76504	0.961833	3.38035
	C	-2.95454	1.38304	2.78199
	C	-2.93849	2.47024	1.8141
	C	-3.91433	2.16837	0.779215
	C	-3.64797	2.50276	-0.549813
	C	-3.98151	1.56673	-1.61361
	C	-3.12678	-0.797436	-2.95369
	C	-2.51308	0.481514	-3.26875
	C	-2.93263	1.6387	-2.61369
	C	-1.95348	2.61618	-2.1634
	C	-2.39796	3.15139	-0.900481
	C	-1.45126	3.43139	0.091596
	C	-1.73182	3.0817	1.47273
	C	-0.493512	2.63846	2.08768
	C	-0.51266	1.60612	3.0314
	C	-1.99423	-2.59978	2.42637
	C	-0.086334	-0.680817	3.30689
	C	-4.84351	-0.007424	0.080652
	C	2.50484	-0.170815	-0.00938
	C	2.35222	1.37756	-0.190247
	C	3.57696	-0.886901	-0.79518
	C	4.40654	-1.9749	-0.163735
	C	5.0535	-1.77099	1.06138
	C	4.61409	-3.18379	-0.842248
	C	5.89151	-2.75129	1.59602
	H	4.89565	-0.843542	1.60549
	C	5.44942	-4.16488	-0.30942
	H	4.11287	-3.35617	-1.79129
	C	6.09156	-3.9508	0.912245
	H	6.38413	-2.57726	2.54893
	H	5.59601	-5.09799	-0.846802
	H	6.74041	-4.71597	1.3296
	C	3.81885	1.9509	-0.058978
	H	4.13781	1.67363	0.949822
	C	3.82482	3.47219	-0.120571
	C	3.78027	5.45683	1.15215
	H	4.636	5.8884	0.627027
	H	2.85773	5.81438	0.688202
	H	3.80493	5.71659	2.21037
	O	3.80151	4.12638	-1.14496
	O	3.8376	4.01843	1.10924
	C	4.34168	0.043895	-1.75413
	H	3.70338	0.285181	-2.609
	H	5.20385	-0.492873	-2.16076
	C	4.81675	1.35349	-1.09091
	H	5.76851	1.18474	-0.57478
	H	5.01124	2.09147	-1.87477
	C	1.64993	1.85672	-1.54479
	C	-0.042771	3.21508	-0.155871
	H	0.396939	4.12982	-0.494708
E = -2902.324299 a.u.
The xyz coordinates for the lowest energy structure of 6
0	1
	C	1.92706	-0.715654	1.44015
	C	1.40302	-1.99247	1.46356
	C	1.18819	-2.70884	0.196991
	C	1.54865	-2.13545	-1.02464
	C	2.29604	-0.832106	-1.13747
	C	1.51855	1.59711	1.59482
	C	1.40986	0.331218	2.27756
	C	0.373751	0.038757	3.18368
	C	0.301807	-2.28767	2.35703
	C	-0.056978	-3.43225	0.330333
	C	-0.928693	-3.55087	-0.760538
	C	-0.579846	-2.93059	-2.0179
	C	0.620869	-2.21409	-2.12365
	C	0.653252	-0.956216	-2.86095
	C	1.59031	-0.08248	-2.23398
	C	1.25654	1.26522	-2.06948
	C	0.460394	2.49143	1.73246
	C	-0.066628	3.24516	0.593928
	C	0.454041	2.90724	-0.681847
	C	-0.466708	2.80784	-1.82248
	C	0.043911	1.78467	-2.69462
	C	-0.828849	0.930952	-3.3749
	C	-0.525781	-0.47631	-3.47403
	C	-1.762	-1.21075	-3.32622
	C	-1.79621	-2.42551	-2.63358
	C	-0.605731	-3.1745	1.65587
	C	-4.46174	-1.52282	-0.237219
	C	-3.95657	-2.21096	0.874319
	C	-3.72037	-1.49098	2.11566
	C	-4.00938	-0.125093	2.20358
	C	-4.53729	0.584674	1.04608
	C	-4.41536	0.509843	-1.41597
	C	-3.90006	-0.528762	-2.29267
	C	-3.93001	-1.78693	-1.56156
	C	-2.89417	-2.71081	-1.72894
	C	-2.36089	-3.42133	-0.575046
	C	-2.88132	-3.16518	0.698382
	C	-2.50843	-2.01442	2.71839
	C	-1.63268	-1.15458	3.38731
	C	-1.93548	0.265755	3.48347
	C	-3.09643	0.766789	2.89025
	C	-3.06078	2.02514	2.15651
	C	-3.96752	1.91816	1.02919
	C	-3.60669	2.50664	-0.193003
	C	-3.85035	1.78567	-1.43957
	C	-2.84391	-0.249334	-3.16088
	C	-2.26167	1.08147	-3.19089
	C	-2.75565	2.07729	-2.34401
	C	-1.83906	2.96791	-1.64711
	C	-2.37962	3.24967	-0.329897
	C	-1.48542	3.34449	0.760799
	C	-1.85329	2.71789	2.02885
	C	-0.647334	2.19323	2.62851
	C	-0.687217	0.997035	3.35422
	C	-1.98415	-3.04698	1.83696
	C	-0.200247	-1.29202	3.20159
	C	-4.76847	-0.107832	-0.146361
	C	2.48904	-0.117003	0.229058
	C	2.32892	1.43426	0.283833
	C	3.69439	-0.519431	-0.563311
	C	4.60261	-1.64964	-0.172888
	C	5.19659	-1.69074	1.09665
	C	4.92554	-2.65538	-1.09386
	C	6.09544	-2.70374	1.43324
	H	4.94149	-0.929623	1.82923
	C	5.82332	-3.66988	-0.760345
	H	4.46096	-2.64011	-2.07591
	C	6.41317	-3.69669	0.504896
	H	6.54139	-2.72085	2.42489
	H	6.05872	-4.44233	-1.48861
	H	7.10975	-4.48914	0.767834
	C	3.85019	1.83033	0.157665
	H	4.34555	1.62939	1.11884
	C	4.08175	3.28378	-0.190358
	C	3.64839	5.49559	0.49623
	H	4.68864	5.81736	0.386738
	H	3.1042	5.73346	-0.421762
	H	3.18226	5.98608	1.3518
	O	4.64569	3.70275	-1.17984
	O	3.57517	4.09176	0.770799
	C	4.37002	0.836801	-0.920776
	H	4.08646	1.19019	-1.91642
	H	5.45922	0.745495	-0.904978
	C	1.52581	2.01162	-0.874311
	H	2.34239	2.66155	-1.11027
E = -2863.011431 a.u.
The xyz coordinates for the lowest energy structure of 6'
0	1
	C	1.72986	-0.581822	1.46614
	C	1.03791	-1.76479	1.58401
	C	0.832641	-2.61874	0.341726
	C	1.31498	-2.18065	-0.891263
	C	2.34897	-0.93802	-1.05098
	C	1.58526	1.64128	1.38777
	C	1.27653	0.483497	2.13841
	C	0.176786	0.338377	3.03746
	C	-0.0350434	-1.99627	2.47498
	C	-0.479794	-3.36703	0.533165
	C	-1.29211	-3.56021	-0.490166
	C	-0.898107	-3.03395	-1.73143
	C	0.35097	-2.3438	-1.87751
	C	0.417794	-1.1067	-2.66866
	C	1.44541	-0.277473	-2.12761
	C	1.26338	1.06471	-2.1297
	C	0.545412	2.51658	1.49479
	C	0.00249999	3.1457	0.280295
	C	0.543845	2.82843	-0.881035
	C	-0.45767	2.60319	-1.83227
	C	-0.00038927	1.45771	-2.63119
	C	-0.917764	0.665165	-3.21941
	C	-0.705176	-0.646951	-3.24022
	C	-2.05817	-1.39426	-3.15122
	C	-2.15218	-2.51107	-2.44029
	C	-1.01918	-2.99857	1.88718
	C	-4.96908	-1.39531	-0.0716675
	C	-4.47056	-2.01236	1.08761
	C	-4.16566	-1.16099	2.34797
	C	-4.37497	0.232271	2.33316
	C	-4.91298	0.911916	1.05841
	C	-4.77231	0.65792	-1.46265
	C	-4.27476	-0.526428	-2.29226
	C	-4.39178	-1.79398	-1.45317
	C	-3.3686	-2.74953	-1.53759
	C	-2.82812	-3.41414	-0.294863
	C	-3.3495	-3.07616	0.961341
	C	-2.87679	-1.71126	2.97569
	C	-1.93988	-0.835095	3.50153
	C	-2.14852	0.643923	3.49596
	C	-3.30639	1.17265	2.9482
	C	-3.17949	2.40282	2.06983
	C	-4.16002	2.26234	0.904203
	C	-3.77357	2.68441	-0.318266
	C	-4.08573	1.86344	-1.54452
	C	-3.14877	-0.358089	-3.08887
	C	-2.42716	0.956204	-3.13059
	C	-2.85886	1.98389	-2.42068
	C	-1.84245	2.86469	-1.7028
	C	-2.35226	3.27883	-0.527393
	C	-1.50672	3.41344	0.478309
	C	-1.91242	2.95342	1.84699
	C	-0.654666	2.36593	2.46766
	C	-0.763347	1.29158	3.20648
	C	-2.383	-2.86963	2.11936
	C	-0.472588	-1.01489	3.21098
	C	-5.20364	0.138634	-0.0849354
	C	2.62353	-0.229473	0.249374
	C	2.68533	1.38485	0.194776
	C	3.83733	-0.802836	-0.568461
	C	4.8493	-1.90192	-0.194331
	C	5.48209	-1.87621	1.05586
	C	5.13744	-2.92789	-1.10444
	C	6.40263	-2.87672	1.396
	H	5.26242	-1.0927	1.75068
	C	6.05793	-3.92834	-0.76431
	H	4.65457	-2.94736	-2.0591
	C	6.69044	-3.90283	0.485956
	H	6.88575	-2.85714	2.35053
	H	6.27783	-4.71169	-1.45925
	H	7.39309	-4.66683	0.745717
	C	4.48436	0.528805	-1.1326
	H	3.96845	0.851867	-2.01259
	H	5.52054	0.411726	-1.37219
	C	1.98969	2.1739	-1.19849
	H	2.71564	2.83186	-1.62852
	C	4.20394	1.57291	0.0517625
	H	4.48872	2.58257	-0.158842
	C	4.94826	1.13015	1.32485
	C	4.22852	2.20347	3.26919
	H	3.33541	2.51281	2.76751
	H	4.06592	1.25326	3.73345
	H	4.48676	2.92554	4.01535
	O	5.2942	2.09488	2.32194
	O	5.25185	-0.0801511	1.48773
E = -2863.007912 a.u.
The xyz coordinates for the lowest energy structure of 6''
0	1
	C	1.92706	-0.715654	1.44015
	C	1.40302	-1.99247	1.46356
	C	1.18819	-2.70884	0.196991
	C	1.54865	-2.13545	-1.02464
	C	2.29604	-0.832106	-1.13747
	C	1.51855	1.59711	1.59482
	C	1.40986	0.331218	2.27756
	C	0.373751	0.038757	3.18368
	C	0.301807	-2.28767	2.35703
	C	-0.056978	-3.43225	0.330333
	C	-0.928693	-3.55087	-0.760538
	C	-0.579846	-2.93059	-2.0179
	C	0.620869	-2.21409	-2.12365
	C	0.653252	-0.956216	-2.86095
	C	1.59031	-0.08248	-2.23398
	C	1.25654	1.26522	-2.06948
	C	0.460394	2.49143	1.73246
	C	0.454041	2.90724	-0.681847
	C	-0.466708	2.80784	-1.82248
	C	0.043911	1.78467	-2.69462
	C	-0.828849	0.930952	-3.3749
	C	-0.525781	-0.47631	-3.47403
	C	-1.762	-1.21075	-3.32622
	C	-1.79621	-2.42551	-2.63358
	C	-0.605731	-3.1745	1.65587
	C	-4.46174	-1.52282	-0.237219
	C	-3.95657	-2.21096	0.874319
	C	-3.72037	-1.49098	2.11566
	C	-4.00938	-0.125093	2.20358
	C	-4.53729	0.584674	1.04608
	C	-4.41536	0.509843	-1.41597
	C	-3.90006	-0.528762	-2.29267
	C	-3.93001	-1.78693	-1.56156
	C	-2.89417	-2.71081	-1.72894
	C	-2.36089	-3.42133	-0.575046
	C	-2.88132	-3.16518	0.698382
	C	-2.50843	-2.01442	2.71839
	C	-1.63268	-1.15458	3.38731
	C	-1.93548	0.265755	3.48347
	C	-3.09643	0.766789	2.89025
	C	-3.06078	2.02514	2.15651
	C	-3.96752	1.91816	1.02919
	C	-3.60669	2.50664	-0.193003
	C	-3.85035	1.78567	-1.43957
	C	-2.84391	-0.249334	-3.16088
	C	-2.26167	1.08147	-3.19089
	C	-2.75565	2.07729	-2.34401
	C	-1.83906	2.96791	-1.64711
	C	-2.37962	3.24967	-0.329897
	C	-1.48542	3.34449	0.760799
	C	-1.85329	2.71789	2.02885
	C	-0.647334	2.19323	2.62851
	C	-0.687217	0.997035	3.35422
	C	-1.98415	-3.04698	1.83696
	C	-0.200247	-1.29202	3.20159
	C	-4.76847	-0.107832	-0.146361
	C	2.48904	-0.117003	0.229058
	C	2.32892	1.43426	0.283833
	C	3.69439	-0.519431	-0.563311
	C	4.60261	-1.64964	-0.172888
	C	5.19659	-1.69074	1.09665
	C	4.92554	-2.65538	-1.09386
	C	6.09544	-2.70374	1.43324
	H	4.94149	-0.929623	1.82923
	C	5.82332	-3.66988	-0.760345
	H	4.46096	-2.64011	-2.07591
	C	6.41317	-3.69669	0.504896
	H	6.54139	-2.72085	2.42489
	H	6.05872	-4.44233	-1.48861
	H	7.10975	-4.48914	0.767834
	C	3.85019	1.83033	0.157665
	H	4.34555	1.62939	1.11884
	C	4.08175	3.28378	-0.190358
	C	3.64839	5.49559	0.49623
	H	4.68864	5.81736	0.386738
	H	3.1042	5.73346	-0.421762
	H	3.18226	5.98608	1.3518
	O	4.64569	3.70275	-1.17984
	O	3.57517	4.09176	0.770799
	C	4.37002	0.836801	-0.920776
	H	4.08646	1.19019	-1.91642
	H	5.45922	0.745495	-0.904978
	C	1.52581	2.01162	-0.874311
	C	-0.066628	3.24516	0.593928
	H	0.308019	4.24698	0.564012
E = -2863.004572 a.u.
The xyz coordinates for the lowest energy structure of VII
-2	1
	C	-3.08433	2.2795	1.79744
	C	-3.24761	1.13161	2.67413
	C	-2.15867	0.652904	3.40743
	C	-0.874405	1.31875	3.3021
	C	-0.70206	2.40044	2.42547
	C	-1.82678	2.8803	1.6606
	C	-3.93293	2.08469	0.633488
	C	-4.58808	0.803713	0.762198
	C	-4.15234	0.202441	2.01481
	C	-3.91558	-1.17324	2.09188
	C	-1.9125	-0.780595	3.48824
	C	0.149071	0.307791	3.37217
	C	1.31291	0.46691	2.64058
	C	1.5691	1.66409	1.84114
	C	0.499369	2.54264	1.60819
	C	0.098624	3.11018	0.303141
	C	-1.33062	3.31957	0.36601
	C	-2.18716	3.16545	-0.752149
	C	-3.47251	2.52732	-0.618192
	C	-4.77778	-0.014837	-0.367757
	C	-4.32868	0.449336	-1.66999
	C	-3.69558	1.69033	-1.79591
	C	-2.54996	1.83586	-2.66974
	C	-1.61076	2.72261	-1.99831
	C	-0.244484	2.48165	-2.08132
	C	0.684275	2.71347	-0.956157
	C	2.64231	1.30395	0.95717
	C	-0.477646	-0.988221	3.43146
	C	1.53418	-2.23555	-0.676599
	C	1.09391	-2.66836	0.628711
	C	-0.186223	-3.33344	0.740809
	C	-1.0243	-3.59437	-0.371101
	C	-0.605452	-3.12297	-1.66889
	C	0.730972	-1.3464	-2.71082
	C	1.73601	-0.45126	-2.15235
	C	1.967	-0.656771	1.97318
	C	1.25778	-1.8622	1.85721
	C	-0.82474	-2.94649	1.9888
	C	-2.21301	-2.78747	2.08269
	C	-3.05613	-3.01381	0.920505
	C	-2.45109	-3.41044	-0.283951
	C	-2.918	-2.82934	-1.54176
	C	-1.77311	-2.67894	-2.41555
	C	-1.66805	-1.56752	-3.25811
	C	-0.39745	-0.897052	-3.4202
	C	1.49693	0.949343	-2.2381
	C	0.260577	1.39194	-2.86807
	C	-0.640771	0.517157	-3.50189
	C	-2.06497	0.738584	-3.38795
	C	-2.71345	-0.556258	-3.25006
	C	-3.81733	-0.698855	-2.40754
	C	-3.93007	-1.86383	-1.53966
	C	-4.53324	-1.43747	-0.287687
	C	-4.10266	-2.01776	0.921023
	C	0.061422	-2.04055	2.67709
	C	-2.76575	-1.67089	2.83138
	C	0.602511	-2.44973	-1.80162
	C	2.87272	-0.059418	1.02829
	C	3.52388	-0.592895	-0.221158
	C	4.0723	0.735071	-0.846469
	H	5.06813	0.938983	-0.44091
	H	4.158	0.684703	-1.93419
	C	3.09974	1.85126	-0.368407
	C	4.66459	-1.59648	-0.025658
	C	5.38717	-1.64261	1.17381
	C	5.05943	-2.4494	-1.06614
	C	6.47025	-2.50976	1.33078
	H	5.08037	-0.994614	1.99071
	C	6.14548	-3.31205	-0.917082
	H	4.48955	-2.43841	-1.99095
	C	6.85788	-3.34844	0.284441
	H	7.00827	-2.5338	2.27705
	H	6.43128	-3.96517	-1.73992
	H	7.69889	-4.0289	0.406011
	C	2.37439	-1.14933	-1.04162
	C	3.79156	3.20708	-0.387288
	C	3.72394	5.41346	0.42686
	H	4.79164	5.44396	0.670352
	H	3.58294	5.8421	-0.570791
	H	3.14787	5.97512	1.16478
	O	3.22315	4.08057	0.48207
	O	4.72482	3.52402	-1.10224
	C	1.84252	1.93549	-1.22309
E = -2861.850020 a.u.
The xyz coordinates for the lowest energy structure of VIII
-1	1
	C	-3.04969	2.289	1.84133
	C	-3.20327	1.14403	2.72202
	C	-2.09449	0.657471	3.417
	C	-0.807333	1.31158	3.29352
	C	-0.640395	2.39404	2.4067
	C	-1.79068	2.87295	1.66914
	C	-3.91535	2.0948	0.691016
	C	-4.58409	0.817733	0.839259
	C	-4.12678	0.21978	2.08383
	C	-3.89782	-1.15678	2.15391
	C	-1.86058	-0.780347	3.49701
	C	0.207401	0.296329	3.33519
	C	1.36044	0.440974	2.58769
	C	1.59641	1.63431	1.77032
	C	0.542601	2.53613	1.59075
	C	0.099248	3.0564	0.254591
	C	-1.34019	3.28969	0.363926
	C	-2.20294	3.15849	-0.729353
	C	-3.5058	2.53871	-0.568871
	C	-4.79638	0.010356	-0.285486
	C	-4.38328	0.470562	-1.59918
	C	-3.75197	1.7113	-1.74002
	C	-2.61903	1.85527	-2.63528
	C	-1.66337	2.75054	-1.99701
	C	-0.290174	2.52252	-2.09841
	C	0.628638	2.75505	-0.999606
	C	2.62223	1.26756	0.846533
	C	-0.427648	-0.99968	3.41303
	C	1.50096	-2.24515	-0.716411
	C	1.08417	-2.68128	0.593964
	C	-0.210593	-3.33096	0.72426
	C	-1.06241	-3.59362	-0.363485
	C	-0.667783	-3.12157	-1.6688
	C	0.636801	-1.33654	-2.70576
	C	1.6545	-0.440453	-2.15997
	C	1.99414	-0.68523	1.91436
	C	1.27563	-1.88618	1.81069
	C	-0.819213	-2.956	1.99143
	C	-2.20307	-2.78783	2.11113
	C	-3.06542	-3.00336	0.96452
	C	-2.49189	-3.39344	-0.247832
	C	-2.98069	-2.81556	-1.49646
	C	-1.84667	-2.65944	-2.38041
	C	-1.75815	-1.55143	-3.22843
	C	-0.487215	-0.883936	-3.39769
	C	1.4379	0.933991	-2.29382
	C	0.198698	1.3907	-2.87453
	C	-0.722278	0.532095	-3.49017
	C	-2.15076	0.756847	-3.3499
	C	-2.79809	-0.537016	-3.2012
	C	-3.88922	-0.680087	-2.34166
	C	-3.98866	-1.84577	-1.47701
	C	-4.56303	-1.41997	-0.212406
	C	-4.10393	-1.98918	0.982262
	C	0.085764	-2.05169	2.65243
	C	-2.73272	-1.66278	2.86427
	C	0.537315	-2.45011	-1.81725
	C	2.85173	-0.089374	0.919312
	C	3.52192	-0.626869	-0.311423
	C	4.06915	0.701684	-0.940634
	H	5.06945	0.894975	-0.548937
	H	4.1388	0.645584	-2.03096
	C	3.12579	1.8461	-0.448988
	C	4.6488	-1.63899	-0.098722
	C	5.41236	-1.61914	1.0755
	C	4.98677	-2.56207	-1.0964
	C	6.48348	-2.49645	1.24952
	H	5.15667	-0.913	1.86125
	C	6.06036	-3.43722	-0.92837
	H	4.3895	-2.59955	-2.00289
	C	6.81394	-3.40942	0.246692
	H	7.05731	-2.46856	2.17314
	H	6.3037	-4.14746	-1.71552
	H	7.64594	-4.09664	0.382121
	C	2.34787	-1.16992	-1.0944
	C	3.93557	3.1221	-0.180901
	C	3.78359	5.41691	0.340354
	H	4.33617	5.30376	1.27737
	H	4.48158	5.71934	-0.446012
	H	2.98779	6.15453	0.451586
	O	3.12593	4.19327	-0.007899
	O	5.14321	3.19815	-0.082688
	C	1.97149	2.12201	-1.45578
	H	2.38436	2.83666	-2.18909
E = -2862.482292 a.u.
The xyz coordinates for the lowest energy structure of IX
-1	1
	C	-2.97197	2.23595	2.01893
	C	-3.10968	1.04296	2.83822
	C	-1.99546	0.513375	3.48487
	C	-0.706289	1.16675	3.34981
	C	-0.560823	2.28283	2.52341
	C	-1.71307	2.82284	1.85056
	C	-3.87538	2.11121	0.890508
	C	-4.53969	0.82418	0.984184
	C	-4.06529	0.160276	2.18576
	C	-3.84833	-1.22015	2.18309
	C	-1.76548	-0.926978	3.47677
	C	0.304266	0.13566	3.31344
	C	1.43494	0.322631	2.54097
	C	1.67074	1.55199	1.79364
	C	0.608537	2.45575	1.65526
	C	0.158289	3.09117	0.410176
	C	-1.27058	3.30454	0.549979
	C	-2.17979	3.2335	-0.522706
	C	-3.46963	2.59836	-0.354586
	C	-4.81126	0.077586	-0.169632
	C	-4.41863	0.596701	-1.4683
	C	-3.7689	1.83198	-1.56086
	C	-2.65673	1.99647	-2.47064
	C	-1.67458	2.84397	-1.81596
	C	-0.319845	2.58375	-1.97376
	C	0.677094	2.74894	-0.892984
	C	2.66409	1.19958	0.805648
	C	-0.338864	-1.14839	3.34446
	C	1.42355	-2.28854	-0.920644
	C	1.03467	-2.67735	0.362181
	C	-0.256902	-3.34492	0.523947
	C	-1.13261	-3.54485	-0.549144
	C	-0.76721	-3.053	-1.84937
	C	0.556322	-1.21926	-2.83525
	C	1.58923	-0.36388	-2.30758
	C	2.02176	-0.777366	1.77346
	C	1.30524	-1.97036	1.66088
	C	-0.799596	-3.0222	1.82125
	C	-2.17626	-2.8557	2.00329
	C	-3.07413	-3.00276	0.870958
	C	-2.5622	-3.35998	-0.379136
	C	-3.07264	-2.71293	-1.57863
	C	-1.96513	-2.53862	-2.49904
	C	-1.87752	-1.38581	-3.27456
	C	-0.596738	-0.728793	-3.46549
	C	1.36853	1.01525	-2.26398
	C	0.111722	1.51401	-2.81568
	C	-0.820951	0.691132	-3.44928
	C	-2.23514	0.930928	-3.27073
	C	-2.89996	-0.356995	-3.16667
	C	-3.9676	-0.521404	-2.28229
	C	-4.06193	-1.72886	-1.47483
	C	-4.58155	-1.35489	-0.17172
	C	-4.11035	-1.99566	0.981621
	C	0.148382	-2.16806	2.50386
	C	-2.67171	-1.77241	2.83489
	C	0.461445	-2.40959	-2.0004
	C	2.86351	-0.159193	0.795178
	C	3.52382	-0.652514	-0.462859
	C	4.03632	0.706993	-1.06899
	H	5.05854	0.9028	-0.739365
	H	4.04866	0.70368	-2.1615
	C	3.10937	1.81945	-0.486775
	C	4.68674	-1.61822	-0.145355
	C	5.69794	-1.17871	0.72795
	C	4.79042	-2.9241	-0.641961
	C	6.77842	-1.98966	1.06259
	H	5.62201	-0.186356	1.1637
	C	5.87087	-3.74592	-0.303791
	H	4.01831	-3.33336	-1.28333
	C	6.87485	-3.28303	0.542204
	H	7.54338	-1.61346	1.73796
	H	5.91654	-4.75553	-0.70546
	H	7.7151	-3.92179	0.803306
	H	3.08322	-1.83595	-2.17294
	C	2.48479	-1.28005	-1.43363
	C	3.84322	3.15549	-0.430458
	C	3.84702	5.31267	0.512967
	H	4.90667	5.27437	0.782692
	H	3.74815	5.80596	-0.458396
	H	3.27612	5.84758	1.27293
	O	3.28697	3.99595	0.468775
	O	4.79525	3.4613	-1.12009
	C	1.8119	1.9779	-1.25743
E = -2862.476782 a.u.
The xyz coordinates for the lowest energy structure of X
-1	1
	C	-3.04969	2.289	1.84133
	C	-3.20327	1.14403	2.72202
	C	-2.09449	0.657471	3.417
	C	-0.807333	1.31158	3.29352
	C	-0.640395	2.39404	2.4067
	C	-1.79068	2.87295	1.66914
	C	-3.91535	2.0948	0.691016
	C	-4.58409	0.817733	0.839259
	C	-4.12678	0.21978	2.08383
	C	-3.89782	-1.15678	2.15391
	C	-1.86058	-0.780347	3.49701
	C	0.207401	0.296329	3.33519
	C	1.36044	0.440974	2.58769
	C	1.59641	1.63431	1.77032
	C	0.542601	2.53613	1.59075
	C	-1.34019	3.28969	0.363926
	C	-2.20294	3.15849	-0.729353
	C	-3.5058	2.53871	-0.568871
	C	-4.79638	0.010356	-0.285486
	C	-4.38328	0.470562	-1.59918
	C	-3.75197	1.7113	-1.74002
	C	-2.61903	1.85527	-2.63528
	C	-1.66337	2.75054	-1.99701
	C	-0.290174	2.52252	-2.09841
	C	0.628638	2.75505	-0.999606
	C	2.62223	1.26756	0.846533
	C	-0.427648	-0.99968	3.41303
	C	1.50096	-2.24515	-0.716411
	C	-0.210593	-3.33096	0.72426
	C	-1.06241	-3.59362	-0.363485
	C	-0.667783	-3.12157	-1.6688
	C	0.636801	-1.33654	-2.70576
	C	1.6545	-0.440453	-2.15997
	C	1.99414	-0.68523	1.91436
	C	1.27563	-1.88618	1.81069
	C	-0.819213	-2.956	1.99143
	C	-2.20307	-2.78783	2.11113
	C	-3.06542	-3.00336	0.96452
	C	-2.49189	-3.39344	-0.247832
	C	-2.98069	-2.81556	-1.49646
	C	-1.84667	-2.65944	-2.38041
	C	-1.75815	-1.55143	-3.22843
	C	-0.487215	-0.883936	-3.39769
	C	1.4379	0.933991	-2.29382
	C	0.198698	1.3907	-2.87453
	C	-0.722278	0.532095	-3.49017
	C	-2.15076	0.756847	-3.3499
	C	-2.79809	-0.537016	-3.2012
	C	-3.88922	-0.680087	-2.34166
	C	-3.98866	-1.84577	-1.47701
	C	-4.56303	-1.41997	-0.212406
	C	-4.10393	-1.98918	0.982262
	C	0.085764	-2.05169	2.65243
	C	-2.73272	-1.66278	2.86427
	C	0.537315	-2.45011	-1.81725
	C	2.85173	-0.089374	0.919312
	C	3.52192	-0.626869	-0.311423
	C	4.06915	0.701684	-0.940634
	H	5.06945	0.894975	-0.548937
	H	4.1388	0.645584	-2.03096
	C	3.12579	1.8461	-0.448988
	C	4.6488	-1.63899	-0.098722
	C	5.41236	-1.61914	1.0755
	C	4.98677	-2.56207	-1.0964
	C	6.48348	-2.49645	1.24952
	H	5.15667	-0.913	1.86125
	C	6.06036	-3.43722	-0.92837
	H	4.3895	-2.59955	-2.00289
	C	6.81394	-3.40942	0.246692
	H	7.05731	-2.46856	2.17314
	H	6.3037	-4.14746	-1.71552
	H	7.64594	-4.09664	0.382121
	C	2.34787	-1.16992	-1.0944
	C	3.93557	3.1221	-0.180901
	C	3.78359	5.41691	0.340354
	H	4.33617	5.30376	1.27737
	H	4.48158	5.71934	-0.446012
	H	2.98779	6.15453	0.451586
	O	3.12593	4.19327	-0.007899
	O	5.14321	3.19815	-0.082688
	C	1.97149	2.12201	-1.45578
	C	0.099248	3.0564	0.254591
	C	1.08417	-2.68128	0.593964
	H	1.89993	-3.37231	0.550423
E = -2862.473549 a.u.
The xyz coordinates for the lowest energy structure of XI
-1	1
	C	-3.04969	2.289	1.84133
	C	-3.20327	1.14403	2.72202
	C	-2.09449	0.657471	3.417
	C	-0.807333	1.31158	3.29352
	C	-0.640395	2.39404	2.4067
	C	-1.79068	2.87295	1.66914
	C	-3.91535	2.0948	0.691016
	C	-4.58409	0.817733	0.839259
	C	-4.12678	0.21978	2.08383
	C	-3.89782	-1.15678	2.15391
	C	-1.86058	-0.780347	3.49701
	C	0.207401	0.296329	3.33519
	C	1.36044	0.440974	2.58769
	C	1.59641	1.63431	1.77032
	C	0.542601	2.53613	1.59075
	C	-1.34019	3.28969	0.363926
	C	-2.20294	3.15849	-0.729353
	C	-3.5058	2.53871	-0.568871
	C	-4.79638	0.010356	-0.285486
	C	-4.38328	0.470562	-1.59918
	C	-3.75197	1.7113	-1.74002
	C	-2.61903	1.85527	-2.63528
	C	-1.66337	2.75054	-1.99701
	C	-0.290174	2.52252	-2.09841
	C	0.628638	2.75505	-0.999606
	C	2.62223	1.26756	0.846533
	C	-0.427648	-0.99968	3.41303
	C	1.50096	-2.24515	-0.716411
	C	1.08417	-2.68128	0.593964
	C	-0.210593	-3.33096	0.72426
	C	-1.06241	-3.59362	-0.363485
	C	-0.667783	-3.12157	-1.6688
	C	0.636801	-1.33654	-2.70576
	C	1.6545	-0.440453	-2.15997
	C	1.99414	-0.68523	1.91436
	C	1.27563	-1.88618	1.81069
	C	-0.819213	-2.956	1.99143
	C	-2.20307	-2.78783	2.11113
	C	-3.06542	-3.00336	0.96452
	C	-2.49189	-3.39344	-0.247832
	C	-2.98069	-2.81556	-1.49646
	C	-1.84667	-2.65944	-2.38041
	C	-1.75815	-1.55143	-3.22843
	C	-0.487215	-0.883936	-3.39769
	C	1.4379	0.933991	-2.29382
	C	0.198698	1.3907	-2.87453
	C	-0.722278	0.532095	-3.49017
	C	-2.15076	0.756847	-3.3499
	C	-2.79809	-0.537016	-3.2012
	C	-3.88922	-0.680087	-2.34166
	C	-3.98866	-1.84577	-1.47701
	C	-4.56303	-1.41997	-0.212406
	C	-4.10393	-1.98918	0.982262
	C	0.085764	-2.05169	2.65243
	C	-2.73272	-1.66278	2.86427
	C	0.537315	-2.45011	-1.81725
	C	2.85173	-0.089374	0.919312
	C	3.52192	-0.626869	-0.311423
	C	4.06915	0.701684	-0.940634
	H	5.06945	0.894975	-0.548937
	H	4.1388	0.645584	-2.03096
	C	3.12579	1.8461	-0.448988
	C	4.6488	-1.63899	-0.098722
	C	5.41236	-1.61914	1.0755
	C	4.98677	-2.56207	-1.0964
	C	6.48348	-2.49645	1.24952
	H	5.15667	-0.913	1.86125
	C	6.06036	-3.43722	-0.92837
	H	4.3895	-2.59955	-2.00289
	C	6.81394	-3.40942	0.246692
	H	7.05731	-2.46856	2.17314
	H	6.3037	-4.14746	-1.71552
	H	7.64594	-4.09664	0.382121
	C	2.34787	-1.16992	-1.0944
	C	3.93557	3.1221	-0.180901
	C	3.78359	5.41691	0.340354
	H	4.33617	5.30376	1.27737
	H	4.48158	5.71934	-0.446012
	H	2.98779	6.15453	0.451586
	O	3.12593	4.19327	-0.007899
	O	5.14321	3.19815	-0.082688
	C	1.97149	2.12201	-1.45578
	C	0.099248	3.0564	0.254591
	H	0.743649	3.86873	-0.00954554
E = -2862.473473 a.u.
The xyz coordinates for the lowest energy structure of 8
0	1
	C	-3.04969	2.289	1.84133
	C	-3.20327	1.14403	2.72202
	C	-2.09449	0.657471	3.417
	C	-0.807333	1.31158	3.29352
	C	-0.640395	2.39404	2.4067
	C	-1.79068	2.87295	1.66914
	C	-3.91535	2.0948	0.691016
	C	-4.58409	0.817733	0.839259
	C	-4.12678	0.21978	2.08383
	C	-3.89782	-1.15678	2.15391
	C	-1.86058	-0.780347	3.49701
	C	0.207401	0.296329	3.33519
	C	1.36044	0.440974	2.58769
	C	1.59641	1.63431	1.77032
	C	0.542601	2.53613	1.59075
	C	0.099248	3.0564	0.254591
	C	-1.34019	3.28969	0.363926
	C	-2.20294	3.15849	-0.729353
	C	-3.5058	2.53871	-0.568871
	C	-4.79638	0.010356	-0.285486
	C	-4.38328	0.470562	-1.59918
	C	-3.75197	1.7113	-1.74002
	C	-2.61903	1.85527	-2.63528
	C	-1.66337	2.75054	-1.99701
	C	-0.290174	2.52252	-2.09841
	C	0.628638	2.75505	-0.999606
	C	2.62223	1.26756	0.846533
	C	-0.427648	-0.99968	3.41303
	C	1.50096	-2.24515	-0.716411
	C	-0.210593	-3.33096	0.72426
	C	-1.06241	-3.59362	-0.363485
	C	-0.667783	-3.12157	-1.6688
	C	0.636801	-1.33654	-2.70576
	C	1.6545	-0.440453	-2.15997
	C	1.27563	-1.88618	1.81069
	C	-0.819213	-2.956	1.99143
	C	-2.20307	-2.78783	2.11113
	C	-3.06542	-3.00336	0.96452
	C	-2.49189	-3.39344	-0.247832
	C	-2.98069	-2.81556	-1.49646
	C	-1.84667	-2.65944	-2.38041
	C	-1.75815	-1.55143	-3.22843
	C	-0.487215	-0.883936	-3.39769
	C	1.4379	0.933991	-2.29382
	C	0.198698	1.3907	-2.87453
	C	-0.722278	0.532095	-3.49017
	C	-2.15076	0.756847	-3.3499
	C	-2.79809	-0.537016	-3.2012
	C	-3.88922	-0.680087	-2.34166
	C	-3.98866	-1.84577	-1.47701
	C	-4.56303	-1.41997	-0.212406
	C	-4.10393	-1.98918	0.982262
	C	0.085764	-2.05169	2.65243
	C	-2.73272	-1.66278	2.86427
	C	0.537315	-2.45011	-1.81725
	C	3.52192	-0.626869	-0.311423
	C	4.06915	0.701684	-0.940634
	H	5.06945	0.894975	-0.548937
	H	4.1388	0.645584	-2.03096
	C	3.12579	1.8461	-0.448988
	C	4.6488	-1.63899	-0.098722
	C	5.41236	-1.61914	1.0755
	C	4.98677	-2.56207	-1.0964
	C	6.48348	-2.49645	1.24952
	H	5.15667	-0.913	1.86125
	C	6.06036	-3.43722	-0.92837
	H	4.3895	-2.59955	-2.00289
	C	6.81394	-3.40942	0.246692
	H	7.05731	-2.46856	2.17314
	H	6.3037	-4.14746	-1.71552
	H	7.64594	-4.09664	0.382121
	C	3.93557	3.1221	-0.180901
	C	3.78359	5.41691	0.340354
	H	4.33617	5.30376	1.27737
	H	4.48158	5.71934	-0.446012
	H	2.98779	6.15453	0.451586
	O	3.12593	4.19327	-0.007899
	O	5.14321	3.19815	-0.082688
	C	1.97149	2.12201	-1.45578
	H	2.38436	2.83666	-2.18909
	C	2.85173	-0.089374	0.919312
	C	1.99414	-0.68523	1.91436
	C	1.08417	-2.68128	0.593964
	C	2.34787	-1.16992	-1.0944
	H	3.26604	-1.66455	-1.33358
E = -2863.009358 a.u.
The xyz coordinates for the lowest energy structure of 8'
0	1
	C	-3.04969	2.289	1.84133
	C	-3.20327	1.14403	2.72202
	C	-2.09449	0.657471	3.417
	C	-0.807333	1.31158	3.29352
	C	-0.640395	2.39404	2.4067
	C	-1.79068	2.87295	1.66914
	C	-3.91535	2.0948	0.691016
	C	-4.58409	0.817733	0.839259
	C	-4.12678	0.21978	2.08383
	C	-3.89782	-1.15678	2.15391
	C	-1.86058	-0.780347	3.49701
	C	0.207401	0.296329	3.33519
	C	1.36044	0.440974	2.58769
	C	1.59641	1.63431	1.77032
	C	0.542601	2.53613	1.59075
	C	0.099248	3.0564	0.254591
	C	-1.34019	3.28969	0.363926
	C	-2.20294	3.15849	-0.729353
	C	-3.5058	2.53871	-0.568871
	C	-4.79638	0.010356	-0.285486
	C	-4.38328	0.470562	-1.59918
	C	-3.75197	1.7113	-1.74002
	C	-2.61903	1.85527	-2.63528
	C	-1.66337	2.75054	-1.99701
	C	-0.290174	2.52252	-2.09841
	C	0.628638	2.75505	-0.999606
	C	2.62223	1.26756	0.846533
	C	-0.427648	-0.99968	3.41303
	C	1.50096	-2.24515	-0.716411
	C	-0.210593	-3.33096	0.72426
	C	-1.06241	-3.59362	-0.363485
	C	-0.667783	-3.12157	-1.6688
	C	0.636801	-1.33654	-2.70576
	C	1.6545	-0.440453	-2.15997
	C	1.27563	-1.88618	1.81069
	C	-0.819213	-2.956	1.99143
	C	-2.20307	-2.78783	2.11113
	C	-3.06542	-3.00336	0.96452
	C	-2.49189	-3.39344	-0.247832
	C	-2.98069	-2.81556	-1.49646
	C	-1.84667	-2.65944	-2.38041
	C	-1.75815	-1.55143	-3.22843
	C	-0.487215	-0.883936	-3.39769
	C	1.4379	0.933991	-2.29382
	C	0.198698	1.3907	-2.87453
	C	-0.722278	0.532095	-3.49017
	C	-2.15076	0.756847	-3.3499
	C	-2.79809	-0.537016	-3.2012
	C	-3.88922	-0.680087	-2.34166
	C	-3.98866	-1.84577	-1.47701
	C	-4.56303	-1.41997	-0.212406
	C	-4.10393	-1.98918	0.982262
	C	0.085764	-2.05169	2.65243
	C	-2.73272	-1.66278	2.86427
	C	0.537315	-2.45011	-1.81725
	C	3.52192	-0.626869	-0.311423
	C	4.06915	0.701684	-0.940634
	H	5.06945	0.894975	-0.548937
	H	4.1388	0.645584	-2.03096
	C	3.12579	1.8461	-0.448988
	C	4.6488	-1.63899	-0.098722
	C	5.41236	-1.61914	1.0755
	C	4.98677	-2.56207	-1.0964
	C	6.48348	-2.49645	1.24952
	H	5.15667	-0.913	1.86125
	C	6.06036	-3.43722	-0.92837
	H	4.3895	-2.59955	-2.00289
	C	6.81394	-3.40942	0.246692
	H	7.05731	-2.46856	2.17314
	H	6.3037	-4.14746	-1.71552
	H	7.64594	-4.09664	0.382121
	C	2.34787	-1.16992	-1.0944
	C	3.93557	3.1221	-0.180901
	C	3.78359	5.41691	0.340354
	H	4.33617	5.30376	1.27737
	H	4.48158	5.71934	-0.446012
	H	2.98779	6.15453	0.451586
	O	3.12593	4.19327	-0.007899
	O	5.14321	3.19815	-0.082688
	C	1.97149	2.12201	-1.45578
	H	2.38436	2.83666	-2.18909
	C	2.85173	-0.089374	0.919312
	C	1.99414	-0.68523	1.91436
	C	1.08417	-2.68128	0.593964
	H	1.89993	-3.37231	0.550423
E = -2862.997790 a.u.
The xyz coordinates for the lowest energy structure of 8''
0	1
	C	-3.04969	2.289	1.84133
	C	-3.20327	1.14403	2.72202
	C	-2.09449	0.657471	3.417
	C	-0.807333	1.31158	3.29352
	C	-0.640395	2.39404	2.4067
	C	-1.79068	2.87295	1.66914
	C	-3.91535	2.0948	0.691016
	C	-4.58409	0.817733	0.839259
	C	-4.12678	0.21978	2.08383
	C	-3.89782	-1.15678	2.15391
	C	-1.86058	-0.780347	3.49701
	C	0.207401	0.296329	3.33519
	C	1.36044	0.440974	2.58769
	C	1.59641	1.63431	1.77032
	C	0.542601	2.53613	1.59075
	C	0.099248	3.0564	0.254591
	C	-1.34019	3.28969	0.363926
	C	-2.20294	3.15849	-0.729353
	C	-3.5058	2.53871	-0.568871
	C	-4.79638	0.010356	-0.285486
	C	-4.38328	0.470562	-1.59918
	C	-3.75197	1.7113	-1.74002
	C	-2.61903	1.85527	-2.63528
	C	-1.66337	2.75054	-1.99701
	C	-0.290174	2.52252	-2.09841
	C	0.628638	2.75505	-0.999606
	C	2.62223	1.26756	0.846533
	C	-0.427648	-0.99968	3.41303
	C	1.50096	-2.24515	-0.716411
	C	1.08417	-2.68128	0.593964
	C	-0.210593	-3.33096	0.72426
	C	-1.06241	-3.59362	-0.363485
	C	-0.667783	-3.12157	-1.6688
	C	0.636801	-1.33654	-2.70576
	C	1.6545	-0.440453	-2.15997
	C	1.27563	-1.88618	1.81069
	C	-0.819213	-2.956	1.99143
	C	-2.20307	-2.78783	2.11113
	C	-3.06542	-3.00336	0.96452
	C	-2.49189	-3.39344	-0.247832
	C	-2.98069	-2.81556	-1.49646
	C	-1.84667	-2.65944	-2.38041
	C	-1.75815	-1.55143	-3.22843
	C	-0.487215	-0.883936	-3.39769
	C	1.4379	0.933991	-2.29382
	C	0.198698	1.3907	-2.87453
	C	-0.722278	0.532095	-3.49017
	C	-2.15076	0.756847	-3.3499
	C	-2.79809	-0.537016	-3.2012
	C	-3.88922	-0.680087	-2.34166
	C	-3.98866	-1.84577	-1.47701
	C	-4.56303	-1.41997	-0.212406
	C	-4.10393	-1.98918	0.982262
	C	0.085764	-2.05169	2.65243
	C	-2.73272	-1.66278	2.86427
	C	0.537315	-2.45011	-1.81725
	C	3.52192	-0.626869	-0.311423
	C	4.06915	0.701684	-0.940634
	H	5.06945	0.894975	-0.548937
	H	4.1388	0.645584	-2.03096
	C	3.12579	1.8461	-0.448988
	C	4.6488	-1.63899	-0.098722
	C	5.41236	-1.61914	1.0755
	C	4.98677	-2.56207	-1.0964
	C	6.48348	-2.49645	1.24952
	H	5.15667	-0.913	1.86125
	C	6.06036	-3.43722	-0.92837
	H	4.3895	-2.59955	-2.00289
	C	6.81394	-3.40942	0.246692
	H	7.05731	-2.46856	2.17314
	H	6.3037	-4.14746	-1.71552
	H	7.64594	-4.09664	0.382121
	C	2.34787	-1.16992	-1.0944
	C	3.93557	3.1221	-0.180901
	C	3.78359	5.41691	0.340354
	H	4.33617	5.30376	1.27737
	H	4.48158	5.71934	-0.446012
	H	2.98779	6.15453	0.451586
	O	3.12593	4.19327	-0.007899
	O	5.14321	3.19815	-0.082688
	C	1.97149	2.12201	-1.45578
	H	2.38436	2.83666	-2.18909
	C	2.85173	-0.089374	0.919312
	C	1.99414	-0.68523	1.91436
	H	2.62801	-1.35303	2.45948
E = -2862.983254 a.u.
